# Supplementary material for: The COVID-19 pandemic from an acute psychiatric perspective: a London psychiatric intensive care unit experience
Source: BJPsych Bull. 2020 May 14:1–4. doi: 10.1192/bjb.2020.54 (PMC7280557; doi:10.1192/bjb.2020.54)
Supplement: Supplementary file 1 [file S2056469420000546sup001.zip]

Archive with 6 entries (6 files):
- bjb_2000054_suppmat/coi_disclosure.pdf
- bjb_2000054_suppmat/coi-disclosure_BH.pdf
- bjb_2000054_suppmat/coi-disclosure_FS.pdf
- bjb_2000054_suppmat/coi-disclosure_LB.pdf
- bjb_2000054_suppmat/coi-disclosure_MB.pdf
- bjb_2000054_suppmat/coi-disclosure_RP.pdf
